# Supplementary material for: Sharing Detailed Research Data Is Associated with Increased Citation Rate
Source: PLoS One. 2007 Mar 21;2(3):e308. doi: 10.1371/journal.pone.0000308 (PMC1817752; doi:10.1371/journal.pone.0000308)
Supplement: Data S1 — Raw Citation Counts and Covariates (0.04 MB XLS) [file pone.0000308.s004.xls]

## Sheet: PiwowarData.xls
Trial Publications as compiled by Ntzani et al.	Number of Citations during 2004-2005	Number of Citations in first 24 months after publication	Is the microarray data publicly available	Impact factor of journal	Number of months between 1/99 and trial publication	Are there any authors from the US	Is it published after 2000 in a journal with impact factor less than 25	Number of cases in trial	Trial has a clinical endpoint	Uses the Affymetrix microarray platform	In the GEO database	In the SMD database	In the ArrayExpress database	Raw data such as CEL files are available	Publication mentions Supplemental data	Publication has an Oncomine profile	Data stored on a Lab website	Data stored on the publisher website	URL1 (from Oncomine profile)	URL2	URL3
Adeyinka A, 2002, Clin Cancer Res, V8, P3788	8	5	0	5.623	48	0	1	10	0	0	0	0	0	0	0	0	0	0
Ahr A, 2002, Lancet, V359, P131	21	11	0	21.713	37	0	1	73	1	0	0	0	0	0	0	0	0	0
Alizadeh AA, 2000, Nature, V403, P503	559	312	1	32.182	14	1	0	42	1	0	1	1	1	1	1	1	1	0	http://llmpp.nih.gov/lymphoma/analysis.shtml	http://www.ebi.ac.uk/aerep/dataselection?expid=500327225	http://www.ncbi.nlm.nih.gov/entrez/query.fcgi?CMD=search&DB=gds
Bayani J, 2002, Cancer Res, V62, P3466	21	13	1	7.69	42	0	1	13	0	0	0	0	0	0	1	1	1	0	http://www.utoronto.ca/cancyto/OVCA2001CR/
Beer DG, 2002, Nat Med, V8, P816	150	105	1	31.223	44	1	0	86	1	1	0	0	0	1	1	1	1	0	http://dot.ped.med.umich.edu:2000/ourimage/pub/Lung/index.html
Belbin TJ, 2002, Cancer Res, V62, P1184	23	13	0	7.69	38	1	1	17	1	0	0	0	0	0	1	0	0	0
Bertucci F, 2002, Hum Mol Genet, V11, P863	23	16	0	7.801	40	0	1	55	1	0	0	0	0	0	0	0	0	0
Bhattacharjee A, 2001, P Natl Acad Sci USA, V98, P13790	171	80	1	10.452	35	1	1	139	1	1	0	0	0	0	1	1	1	0	http://research.dfci.harvard.edu/meyersonlab/lungca/
BirkenkampDemtroder K, 2002, Cancer Res, V62, P4352	16	14	0	7.69	44	0	1	25	0	1	0	0	0	0	1	0	0	0
Bittner M, 2000, Nature, V406, P536	145	170	1	32.182	20	1	0	35	1	0	1	0	0	1	1	0	0	1		http://www.nature.com/nature/journal/v406/n6795/suppinfo/406536a0.html	http://www.ncbi.nlm.nih.gov/entrez/query.fcgi?db=pubmed&cmd=Display&dopt=pubmed_gds&from_uid=10952317
Bohen SP, 2003, P Natl Acad Sci USA, V100, P1926	15	13	1	10.452	50	1	1	24	1	0	0	1	0	1	1	1	0	0	http://genome-www.stanford.edu/rituximab/
Cohen N, 2001, Cancer Genet Cytogen, V128, P114	19	9	0	1.577	31	0	1	94	0	0	0	0	0	0	0	0	0	0
Delpuech O, 2002, Oncogene, V21, P2926	7	10	0	6.318	40	0	1	15	0	0	0	0	0	0	0	0	0	0
Devilard E, 2002, Oncogene, V21, P3095	8	6	0	6.318	41	0	1	21	1	0	0	0	0	0	1	0	0	0
Dhanasekaran SM, 2001, Nature, V412, P822	195	109	1	32.182	32	1	0	18	0	0	0	0	0	0	1	1	1	0	http://www.pathology.med.umich.edu/chinnaiyan/Nature/Nature.htm
Dyrskjot L, 2003, Nat Genet, V33, P90	46	32	1	24.695	49	0	1	66	1	1	1	0	0	1	1	1	0	0	http://www.ncbi.nlm.nih.gov/geo/query/acc.cgi?acc=GSE89	http://www.nature.com/ng/journal/v33/n1/suppinfo/ng1061_S1.html
ElNaggar AK, 2002, Oncogene, V21, P8206	8	7	0	6.318	47	1	1	12	0	0	0	0	0	0	0	0	0	0
FathallahShaykh HM, 2002, Oncogene, V21, P7164	8	4	0	6.318	46	1	1	35	0	0	0	0	0	0	0	0	0	0
Fritz B, 2002, Cancer Res, V62, P2993	24	17	0	7.69	42	1	1	16	0	0	0	0	0	0	1	0	0	0
Fuller GN, 1999, Cancer Res, V59, P4228	19	11	0	7.69	9	1	0	42	0	0	0	0	0	0	0	0	0	0
Fuller GN, 2002, Brain Pathol, V12, P108	6	2	0	3.958	37	1	1	30	1	0	0	0	0	0	0	0	0	0
Garber ME, 2001, P Natl Acad Sci USA, V98, P13784	104	68	1	10.452	35	1	1	67	1	0	0	1	1	1	1	1	0	0	http://genome-www.stanford.edu/lung_cancer/adeno/data.shtml	http://www.pnas.org/cgi/content/full/241500798/DC1?maxtoshow=&HITS=10&hits=10&RESULTFORMAT=1&author1=Garber%2C+ME&andorexacttitle=and&andorexacttitleabs=and&andorexactfulltext=and&searchid=1122046521379_4438&stored_search=&FIRSTINDEX=0&sortspec=relevance&fdate=7/1/1995&journalcode=pnas	http://www.ebi.ac.uk/aerep/result?queryFor=Experiment&eAccession=E-SMDB-810
Golub TR, 1999, Science, V286, P531	738	189	1	31.853	10	1	0	15	1	1	0	0	0	0	1	1	1	0	http://www-genome.wi.mit.edu/cgi-bin/cancer/datasets.cgi
Gruvberger S, 2001, Cancer Res, V61, P5979	72	34	1	7.69	32	1	1	58	0	0	0	0	0	0	0	1	1	0	http://research.nhgri.nih.gov/microarray/ER_data.txt
Gutmann DH, 2002, Cancer Res, V62, P2085	10	9	1	7.69	40	1	1	11	0	1	0	0	0	0	1	1	1	0	http://bioinformatics.wustl.edu/mgacore/servlet/Publications#reference3
Hedenfalk I, 2001, New Engl J Med, V344, P539	168	124	1	38.57	26	1	0	22	0	0	0	0	0	0	1	1	1	0	http://research.nhgri.nih.gov/microarray/NEJM_Supplement/	http://www.nejm.org
Hippo Y, 2002, Cancer Res, V62, P233	38	27	0	7.69	37	0	1	22	0	1	0	0	0	0	1	0	0	0		http://cancerres.aacrjournals.org/cgi/content/full/62/1/233/DC1
Hofmann WK, 2002, Lancet, V359, P481	20	27	0	21.713	38	1	1	25	1	1	0	0	0	0	1	0	0	0
Huang HT, 2000, Cancer Res, V60, P6868	18	17	1	7.69	24	0	0	11	0	0	0	0	0	1	0	1	1	0	http://thinker.med.ohio-state.edu
Iizuka N, 2002, Cancer Res, V62, P3939	29	21	0	7.69	43	0	1	45	0	1	0	0	0	0	0	0	0	0
Iizuka N, 2003, Lancet, V361, P923	29	21	1	21.713	51	0	1	33	1	1	0	0	0	0	1	1	1	0	http://surgery2.med.yamaguchi-u.ac.jp/research/DNAchip/hcc-recurrence/index.html
Jazaeri AA, 2002, J Natl Cancer I, V94, P990	29	17	1	13.856	43	1	1	61	0	0	0	0	0	0	1	1	0	1	http://jncicancerspectrum.oupjournals.org/cgi/content/full/jnci;94/13/990/DC1
Jazaeri AA, 2003, Mol Carcinogen, V36, P53	15	13	0	3	50	1	1	12	0	0	0	0	0	0	0	0	0	0
Kihara C, 2001, Cancer Res, V61, P6474	29	24	0	7.69	33	0	1	20	1	0	0	0	0	0	0	0	0	0
Klein U, 2001, J Exp Med, V194, P1625	90	59	1	14.588	36	1	1	34	0	1	0	0	0	0	1	0	0	1		http://www.jem.org/cgi/content/full/194/11/1625/F2/DC1
LaTulippe E, 2002, Cancer Res, V62, P4499	37	18	1	7.69	44	1	1	32	0	1	0	0	0	1	1	1	0	0	http://gedp.nci.nih.gov/dc/servlet/manager	http://cancerres.aacrjournals.org/cgi/content/full/62/15/4499/DC1
Lee S, 2002, Cancer Lett, V184, P197	11	9	0	2.938	46	0	1	22	0	0	0	0	0	0	0	0	0	0
Luo JH, 2002, Mol Carcinogen, V33, P25	20	13	0	3	37	1	1	15	0	1	0	0	0	0	0	0	0	0
MacDonald TJ, 2001, Nat Genet, V29, P143	41	40	1	24.695	34	1	1	23	0	0	1	0	0	0	1	1	1	0	http://microarray.cnmcresearch.org/browse.do?action=list_prj_exp&projectId=63	http://www.ncbi.nlm.nih.gov/projects/geo/gds/gds_browse.cgi?gds=232
Magee JA, 2001, Cancer Res, V61, P5692	47	24	1	7.69	32	1	1	11	0	1	0	0	0	1	0	1	1	0	http://bioinformatics.wustl.edu/mgacore/servlet/Publications
Mendez E, 2002, Cancer, V95, P1482	14	12	0	4.434	46	1	1	26	0	1	0	0	0	0	1	0	0	0		http://www.fhcrc.org/science/labs/chen/
Miura K, 2002, Cancer Res, V62, P3244	22	12	0	7.69	42	1	1	19	1	0	0	0	0	0	0	0	0	0
Moos PJ, 2002, Clin Cancer Res, V8, P3118	13	9	0	5.623	46	1	1	39	0	0	0	0	0	0	0	0	0	0
Moran CJ, 2002, Clin Cancer Res, V8, P3803	11	6	0	5.623	48	1	1	63	0	1	0	0	0	0	0	0	0	0
Mukasa A, 2002, Oncogene, V21, P3961	16	4	0	6.318	42	0	1	11	0	1	0	0	0	0	0	0	0	0
Notterman DA, 2001, Cancer Res, V61, P3124	64	48	1	7.69	28	1	1	18	0	1	0	0	0	0	1	1	1	0	http://microarray.princeton.edu/oncology/database.html
Ohmine K, 2001, Oncogene, V20, P8249	14	9	0	6.318	36	0	1	13	0	1	0	0	0	0	0	0	0	0
Okabe H, 2001, Cancer Res, V61, P2129	74	45	0	7.69	27	0	1	20	0	0	0	0	0	0	0	0	0	0
Perou CM, 1999, P Natl Acad Sci USA, V96, P9212	101	85	1	10.452	8	1	0	13	0	0	1	1	0	1	1	1	0	0	http://genome-www.stanford.edu/molecularportraits/	http://www.pnas.org/cgi/content/full/96/16/9212/DC1/2	http://smd.stanford.edu/cgi-bin//publication/viewPublication.pl?pub_no=6
Pomeroy SL, 2002, Nature, V415, P436	157	119	1	32.182	37	1	0	60	1	1	0	0	0	1	1	1	1	0	http://www-genome.wi.mit.edu/cgi-bin/cancer/publications/pub_paper.cgi?mode=view&paper_id=52	http://www.nature.com/nature/journal/v415/n6870/abs/415436a_fs.html
Rickman DS, 2001, Cancer Res, V61, P6885	45	19	1	7.69	33	1	1	45	0	1	0	0	0	1	0	1	0	0	http://gedp.nci.nih.gov/dcfiles/datafiles/
Rodriguez S, 2003, Oncogene, V22, P1880	19	14	0	6.318	51	0	1	11	0	0	0	0	0	0	1	0	0	0		http://myprofile.cos.com/chenabcd45
Rosenwald A, 2001, J Exp Med, V194, P1639	87	47	1	14.588	36	1	1	18	0	0	0	1	0	1	1	1	1	0	http://llmpp.nih.gov/MCL/		http://smd.stanford.edu/cgi-bin//publication/viewPublication.pl?pub_no=104
Rosenwald A, 2002, New Engl J Med, V346, P1937	216	134	1	38.57	42	1	0	240	1	0	0	0	0	0	1	1	1	0	http://llmpp.nih.gov/DLBCL/	http://online6.hsls.pitt.edu:2305/cgi/content/full/346/25/1937/DC1
Schoch C, 2002, P Natl Acad Sci USA, V99, P10008	40	26	0	10.452	43	0	1	37	0	1	0	0	0	0	1	0	0	0		http://www.pnas.org/cgi/content/full/142103599/DC1
Shipp MA, 2002, Nat Med, V8, P68	194	109	1	31.223	37	1	0	58	1	1	0	0	0	1	1	1	1	0	http://www-genome.wi.mit.edu/mpr/lymphoma/
Shirota Y, 2001, Hepatology, V33, P832	34	22	0	10.416	28	0	1	10	0	0	0	0	0	0	0	0	0	0
Shridhar V, 2001, Cancer Res, V61, P5895	27	16	0	7.69	32	1	1	14	0	0	0	0	0	0	0	0	0	0
Signoretti S, 2002, J Clin Invest, V110, P633	33	23	0	14.204	45	1	1	90	0	1	0	0	0	0	0	0	0	0
Singh D, 2002, Cancer Cell, V1, P203	114	54	1	18.122	39	1	1	52	1	1	0	0	0	1	1	1	1	0	http://www-genome.wi.mit.edu/MPR/prostate	http://www.cancercell.org/cgi/content/full/1/2/203/
Skotheim RI, 2002, Cancer Res, V62, P2359	23	18	0	7.69	40	1	1	15	0	0	0	0	0	0	0	0	0	0
Smith MW, 2003, Cancer Res, V63, P859	23	17	0	7.69	50	1	1	20	0	0	0	0	0	0	1	0	0	0		http://cancerres.aacrjournals.org/cgi/data/63/4/859/DC1/1
Sorlie T, 2001, P Natl Acad Sci USA, V98, P10869	248	131	1	10.452	33	1	1	78	1	0	0	1	0	1	1	1	0	0	http://genome-www5.stanford.edu/cgi-bin/SMD/publication/viewPublication.pl?pub_no=95
Sotiriou C, 2002, Breast Cancer Res, V4	24	24	0	2.975	42	1	1	10	1	0	0	0	0	0	0	0	0	0
Stratowa C, 2001, Int J Cancer, V91, P474	11	12	0	4.416	26	0	1	54	1	0	0	0	0	0	0	0	0	0
Takahashi M, 2001, P Natl Acad Sci USA, V98, P9754	54	31	0	10.452	32	1	1	29	1	0	0	0	0	0	1	0	0	0		http://www.pnas.org/cgi/content/full/171209998/DC1?maxtoshow=&HITS=10&hits=10&RESULTFORMAT=1&author1=takahashi&title=gene+expression+profiling&andorexacttitle=and&andorexacttitleabs=and&andorexactfulltext=and&searchid=1122170397314_2926&stored_search=&FIRSTINDEX=0&sortspec=relevance&fdate=7/1/1995&journalcode=pnas
Tanwar MK, 2002, Cancer Res, V62, P4364	22	14	0	7.69	44	1	1	19	0	0	0	0	0	0	0	0	0	0
Terris B, 2002, Am J Pathol, V160, P1745	24	8	0	6.441	41	0	1	13	0	0	0	0	0	0	0	0	0	0
Thieblemont C, 2002, Leukemia, V16, P2326	3	3	0	5.81	47	0	1	14	0	0	0	0	0	0	0	0	0	0
vandeVijver MJ, 2002, New Engl J Med, V347, P1999	288	181	1	38.57	48	1	0	234	1	1	0	0	0	0	0	1	1	0	http://www.rii.com/publications/2002/nejm.html
vantVeer LJ, 2002, Nature, V415, P530	483	252	1	32.182	37	1	0	86	0	0	0	0	0	0	1	1	1	0	http://www.rii.com/publications/2002/vantveer.htm	http://www.nature.com/nature/journal/v415/n6871/abs/415530a_fs.html
Virtanen C, 2002, P Natl Acad Sci USA, V99, P12357	22	15	1	10.452	45	0	1	43	1	0	0	0	0	0	1	0	0	1		http://www.pnas.org/cgi/content/full/192240599/DC1?maxtoshow=&HITS=10&hits=10&RESULTFORMAT=&fulltext=Virtanen&searchid=1122290569436_2052&stored_search=&FIRSTINDEX=0&journalcode=pnas
Virtaneva K, 2001, P Natl Acad Sci USA, V98, P1124	41	18	1	10.452	25	1	1	20	0	1	0	0	0	1	1	0	1	0		http://thinker.med.ohio-state.edu/aml/index.html
Wang E, 2002, Cancer Res, V62, P3581	19	16	0	7.69	43	1	1	37	1	0	0	0	0	0	0	0	0	0
Watson MA, 2002, Am J Pathol, V161, P665	10	2	1	6.441	44	1	1	15	0	1	0	0	0	0	0	1	1	0	http://bioinformatics.wustl.edu/mgacore/servlet/Publications#reference1
Welsh JB, 2001, Cancer Res, V61, P5974	98	57	1	7.69	32	1	1	28	0	1	0	0	0	0	1	1	1	0	http://www.gnf.org/cancer/prostate
Welsh JB, 2001, P Natl Acad Sci USA, V98, P1176	74	51	1	10.452	25	1	1	24	0	1	0	0	0	0	1	1	1	0	http://www.gnf.org/cancer/ovary/	http://www.pnas.org/cgi/search?sendit=Search&pubdate_year=&volume=&firstpage=&DOI=&author1=welsh&author2=&title=epithelial+ovarian&andorexacttitle=and&titleabstract=&andorexacttitleabs=and&fulltext=&andorexactfulltext=and&fmonth=Jul&fyear=1995&tmonth=Jul&tyear=2005&fdatedef=1+January+1915&tdatedef=26+July+2005&tocsectionid=all&RESULTFORMAT=1&hits=10&hitsbrief=25&sortspec=relevance&sortspecbrief=r…
West M, 2001, P Natl Acad Sci USA, V98, P11462	102	46	1	10.452	33	1	1	49	0	1	0	0	0	1	1	0	1	0		http://www.pnas.org/cgi/content/full/201162998/DC1?maxtoshow=&HITS=10&hits=10&RESULTFORMAT=1&author1=West&andorexacttitle=and&andorexacttitleabs=and&andorexactfulltext=and&searchid=1122412928335_7171&stored_search=&FIRSTINDEX=0&sortspec=relevance&fdate=7/1/1995&journalcode=pnas	http://data.cgt.duke.edu/
Wigle DA, 2002, Cancer Res, V62, P3005	28	14	1	7.69	42	0	1	39	1	0	0	0	0	0	1	1	1	0	http://www.cs.utoronto.ca/~juris/publicationsData.html	http://www.fhcrc.org/science/labs/chen/
Yamanaka Y, 2002, Int J Oncol, V21, P803	3	2	0	3.056	46	0	1	14	0	0	0	0	0	0	0	0	0	0
Yamazaki K, 2003, Oncogene, V22, P847	22	13	0	6.318	50	0	1	15	0	1	0	0	0	0	0	0	0	0
Yanagawa R, 2001, Neoplasia, V3, P395	8	6	0	4.377	33	0	1	10	0	0	0	0	0	0	0	0	0	0
Ye QH, 2003, Nat Med, V9, P416	47	30	1	31.223	52	1	0	40	0	0	1	0	0	1	1	1	0	0	http://www.ncbi.nlm.nih.gov/geo/query/acc.cgi?acc=GSE364	http://www.nature.com/nm/journal/v9/n4/suppinfo/nm843_S1.html
Yeoh EJ, 2002, Cancer Cell, V1, P133	180	95	1	18.122	39	1	1	389	1	1	0	0	0	1	1	1	1	0	http://www.stjuderesearch.org/data/ALL1
Zhan FH, 2002, Blood, V99, P1745	50	53	1	9.782	39	1	1	74	0	1	0	0	0	0	1	0	1	0		http://lambertlab.uams.edu/software/
